# Supplementary material for: Quantifying and preventing Plasmodium vivax recurrences in primaquine-untreated pregnant women: An observational and modeling study in Brazil
Source: PLoS Negl Trop Dis. 2020 Jul 31;14(7):e0008526. doi: 10.1371/journal.pntd.0008526 (PMC7423143; doi:10.1371/journal.pntd.0008526)
Supplement: S1 Data — Excel spreadsheet with time-to-event data from cases and controls. (XLSX) [file pntd.0008526.s002.xlsx]

## Sheet: Control
ind	previous.time	previous.cens	recurrence1.time	recurrence1.cens	recurrence2.time	recurrence2.cens
1	-198	0	365	0	NA	NA
2	-244	0	365	0	NA	NA
3	-308	0	365	0	159	1
4	-295	0	365	0	NA	NA
5	-230	0	365	0	NA	NA
6	-250	0	365	0	NA	NA
7	-188	0	65	1	365	0
8	-199	0	365	0	NA	NA
9	-334	0	65	1	96	1
10	-327	0	365	0	NA	NA
11	-306	0	365	0	NA	NA
12	-308	0	365	0	236	0
13	-238	0	59	1	365	0
14	-216	0	365	0	NA	NA
15	-230	0	365	0	NA	NA
16	-185	1	365	0	NA	NA
17	-210	0	365	0	NA	NA
18	-218	0	365	0	NA	NA
19	-239	0	365	0	NA	NA
20	-260	0	365	0	NA	NA
21	-260	0	365	0	NA	NA
22	-239	0	365	0	NA	NA
23	-260	0	365	0	NA	NA
24	-260	0	365	0	NA	NA
25	-213	1	365	0	NA	NA
26	-343	0	365	0	NA	NA
27	-322	0	365	0	NA	NA
28	-348	0	365	0	NA	NA
29	-251	0	365	0	NA	NA
30	-237	0	365	0	NA	NA
31	-294	0	365	0	NA	NA
32	-296	0	365	0	NA	NA
33	-245	0	365	0	NA	NA
34	-253	0	365	0	NA	NA
35	-218	0	365	0	NA	NA
36	-220	0	365	0	NA	NA
37	-247	0	365	0	NA	NA
38	-216	1	365	0	NA	NA
39	-237	0	50	1	365	0
40	-241	0	321	1	103	1
41	-266	0	365	0	NA	NA
42	-269	0	365	0	NA	NA
43	-290	0	277	1	79	1
44	-293	0	365	0	NA	NA
45	-312	0	365	0	NA	NA
46	-332	0	365	0	NA	NA
47	-322	0	365	0	NA	NA
48	-256	1	365	0	NA	NA
49	-260	1	365	0	NA	NA
50	-345	0	365	0	NA	NA
51	-274	0	365	0	NA	NA
52	-241	0	365	0	NA	NA
53	-325	0	365	0	NA	NA
54	-305	0	365	0	NA	NA
55	-365	0	365	0	NA	NA
56	-333	0	365	0	NA	NA
57	-355	0	365	0	NA	NA
58	-365	0	365	0	NA	NA
59	-365	0	314	0	NA	NA
60	-343	1	273	1	41	0
61	-365	0	365	0	NA	NA
62	-365	0	365	0	NA	NA
63	-365	0	63	1	365	0
64	-365	0	365	0	NA	NA
65	-365	0	365	0	NA	NA
66	-365	0	63	1	365	0
67	-365	0	365	0	NA	NA
68	-365	0	365	0	NA	NA
69	-365	0	73	1	365	0
70	-365	0	365	0	NA	NA
71	-365	0	61	1	301	0
72	-365	0	101	1	250	0
73	-365	0	365	0	NA	NA
74	-365	0	365	0	NA	NA
75	-365	0	52	1	81	1
76	-365	0	365	0	NA	NA
77	-200	1	365	0	NA	NA
78	-365	0	365	0	NA	NA
79	-365	0	365	0	NA	NA
80	-365	0	142	1	299	0
81	-365	0	44	1	365	0
82	-365	0	365	0	NA	NA
83	-365	0	157	1	262	0
84	-365	0	365	0	NA	NA
85	-365	0	365	0	NA	NA
86	-365	0	102	1	92	1
87	-365	0	227	1	267	0
88	-365	0	62	1	128	1
89	-365	0	365	0	NA	NA
90	-365	0	365	0	NA	NA
91	-365	0	365	0	NA	NA
92	-365	0	365	0	NA	NA
93	-365	0	124	1	365	0
94	-348	0	365	0	NA	NA
95	-365	0	365	0	NA	NA
96	-365	0	365	0	NA	NA
97	-365	0	345	1	151	0
98	-365	0	365	0	NA	NA
99	-365	0	345	1	151	0
100	-365	0	365	0	NA	NA
101	-365	0	31	1	365	0
102	-365	0	43	1	191	1
103	-365	0	31	1	365	0
104	-365	0	43	1	191	1
105	-365	0	362	0	NA	NA
106	-365	0	365	0	NA	NA
107	-365	0	365	0	NA	NA
108	-365	0	365	0	NA	NA
109	-311	1	136	1	38	1
110	-365	0	332	1	271	0
111	-365	0	365	0	NA	NA
112	-365	0	365	0	NA	NA
113	-365	0	365	0	NA	NA
114	-365	0	338	1	267	0
115	-365	0	365	0	NA	NA
116	-365	0	365	0	NA	NA
117	-365	0	365	0	NA	NA
118	-365	0	147	1	329	0
119	-365	0	66	1	53	1
120	-365	0	255	1	256	1
121	-365	0	365	0	NA	NA
122	-365	0	341	0	NA	NA
123	-365	0	329	0	NA	NA
124	-365	0	316	0	NA	NA
125	-365	0	365	0	NA	NA
126	-365	0	267	1	301	0
127	-333	1	365	0	NA	NA
128	-365	0	365	0	NA	NA
129	-365	0	106	1	365	0
130	-365	0	190	1	54	1
131	-213	1	53	1	41	1
132	-365	0	56	1	351	0
133	-365	0	365	0	NA	NA
134	-365	0	278	1	105	0
135	-365	0	210	1	92	1
136	-365	0	362	0	NA	NA
137	-365	0	124	1	212	0
138	-365	0	334	0	NA	NA
139	-365	0	365	0	NA	NA
140	-365	0	365	0	NA	NA
141	-302	1	208	1	365	0
142	-345	0	365	0	NA	NA
143	-365	0	137	1	365	0
144	-365	0	365	0	NA	NA
145	-365	0	365	0	NA	NA
146	-205	1	251	1	92	1
147	-182	1	365	0	NA	NA
148	-365	0	152	1	315	0
149	-365	0	365	0	NA	NA
150	-365	0	85	1	269	1
151	-309	1	248	1	158	0
152	-365	0	92	1	309	0
153	-365	0	120	1	267	0
154	-365	0	365	0	NA	NA
155	-365	0	365	0	NA	NA
156	-365	0	365	0	NA	NA
157	-365	0	345	0	NA	NA
158	-365	0	65	1	59	1
159	-365	0	350	0	NA	NA
160	-365	0	40	1	298	0
161	-365	0	316	0	NA	NA
162	-365	0	229	1	94	0
163	-365	0	269	0	NA	NA
164	-365	0	121	1	189	0
165	-365	0	301	0	NA	NA
166	-365	0	307	0	NA	NA
167	-365	0	70	1	50	1
168	-253	1	365	0	NA	NA
169	-365	0	245	1	239	0
170	-365	0	365	0	NA	NA
171	-365	0	58	1	53	1
172	-365	0	90	1	365	0
173	-365	0	196	0	NA	NA
174	-365	0	111	1	106	0
175	-365	0	154	0	NA	NA
176	-365	0	160	1	NA	NA
177	-239	0	365	0	183	0
178	-259	0	365	0	NA	NA
179	-365	0	105	0	NA	NA
180	-365	0	132	0	NA	NA
181	-365	0	196	0	NA	NA
182	-365	0	190	0	NA	NA
183	-365	0	99	0	NA	NA
184	-365	0	90	0	NA	NA
185	-365	0	99	0	NA	NA
186	-365	0	88	0	NA	NA
187	-328	1	49	0	NA	NA
188	-365	0	66	1	NA	NA
189	-365	0	262	0	NA	NA
190	-365	0	274	0	NA	NA
191	-365	0	221	0	NA	NA
192	-365	0	235	0	NA	NA
193	-365	0	231	0	NA	NA
194	-365	0	233	0	NA	NA
195	-365	0	76	0	NA	NA
196	-365	0	62	0	NA	NA
197	-253	1	68	0	NA	NA
198	-365	0	41	0	NA	NA
199	-365	0	113	1	50	1
200	-365	0	256	0	NA	NA
201	-365	0	76	0	NA	NA
202	-365	0	71	0	NA	NA
203	-365	0	252	0	NA	NA
204	-365	0	236	0	NA	NA
205	-365	0	231	0	NA	NA
206	-365	0	233	0	NA	NA
207	-365	0	149	0	NA	NA
208	-365	0	154	0	NA	NA
209	-365	0	77	1	33	0
210	-365	0	119	0	NA	NA
211	-365	0	202	0	NA	NA
212	-365	0	172	0	NA	NA
213	-365	0	169	0	NA	NA
214	-365	0	162	0	NA	NA
215	-365	0	167	0	NA	NA
216	-365	0	176	0	NA	NA
217	-365	0	99	0	NA	NA
218	-365	0	57	0	NA	NA
219	-365	0	40	0	NA	NA
220	-365	0	49	0	NA	NA
221	-365	0	33	0	NA	NA
222	-365	0	47	0	NA	NA
223	-365	0	155	0	NA	NA
224	-365	0	137	0	NA	NA
225	-365	0	188	0	NA	NA
226	-365	0	167	0	NA	NA
227	-365	0	57	1	96	0
228	-344	1	146	0	NA	NA
229	-365	0	57	0	NA	NA
230	-365	0	55	0	NA	NA
231	-227	1	95	1	NA	NA
232	-365	0	67	0	NA	NA
233	-364	1	92	0	NA	NA
234	-365	0	229	1	94	0
235	-354	1	56	0	NA	NA
236	-365	0	38	0	NA	NA
237	-365	0	230	0	NA	NA
238	-365	0	211	0	NA	NA
239	-325	1	74	0	NA	NA
240	-365	0	61	1	32	0
241	-365	0	365	0	NA	NA
242	-365	0	365	0	NA	NA
243	-365	0	230	0	NA	NA
244	-365	0	242	0	NA	NA
245	-365	0	174	0	NA	NA
246	-365	0	176	0	NA	NA
247	-203	1	126	1	NA	NA
248	-365	0	73	1	89	0
249	-365	0	76	1	NA	NA
250	-365	0	151	0	NA	NA
251	-365	0	76	1	NA	NA
252	-365	0	77	0	NA	NA
253	-365	0	96	0	NA	NA
254	-365	0	112	0	NA	NA
255	-365	0	223	1	32	0
256	-365	0	298	0	NA	NA
257	-365	0	60	1	168	1
258	-183	1	264	0	NA	NA
259	-365	0	52	1	139	0
260	-365	0	43	1	191	1
261	-365	0	225	0	NA	NA
262	-365	0	193	0	NA	NA
263	-365	0	52	1	139	0
264	-365	0	43	1	191	1
265	-365	0	83	1	60	0
266	-365	0	154	0	NA	NA
267	-340	1	102	0	NA	NA
268	-365	0	131	0	NA	NA
269	-365	0	86	0	NA	NA
270	-365	0	74	0	NA	NA
271	-365	0	57	0	NA	NA
272	-365	0	50	0	NA	NA
273	-365	0	90	0	NA	NA
274	-365	0	90	0	NA	NA
275	-365	0	169	0	NA	NA
276	-203	1	211	0	NA	NA
277	-365	0	169	0	NA	NA
278	-365	0	140	0	NA	NA
279	-365	0	43	0	NA	NA
280	-365	0	53	0	NA	NA
281	-365	0	106	0	NA	NA
282	-365	0	104	0	NA	NA
283	-207	0	365	0	288	0
284	-193	0	365	0	NA	NA
285	-335	0	84	1	365	0
286	-365	0	365	0	195	0
287	-335	0	365	0	162	0
288	-341	0	365	0	217	0
289	-365	0	365	0	NA	NA
290	-344	1	365	0	NA	NA
291	-215	0	78	1	38	1
292	-225	0	365	0	NA	NA
293	-365	0	365	0	NA	NA
294	-347	0	365	0	NA	NA
295	-365	0	365	0	NA	NA
296	-365	0	365	0	159	0
297	-365	0	365	0	NA	NA
298	-365	0	365	0	NA	NA
299	-365	0	365	0	NA	NA
300	-365	0	365	0	NA	NA
301	-365	0	365	0	NA	NA
302	-365	0	365	0	NA	NA
303	-252	1	80	1	295	0
304	-365	0	94	1	276	0
305	-343	0	365	0	NA	NA
306	-365	0	365	0	NA	NA
307	-248	1	95	0	NA	NA
308	-365	0	108	0	NA	NA
309	-236	1	80	0	NA	NA
310	-365	0	44	0	NA	NA
311	-324	1	79	0	NA	NA
312	-365	0	76	0	NA	NA
313	-365	0	43	0	NA	NA
314	-365	0	73	0	NA	NA
315	-365	0	89	0	NA	NA
316	-365	0	50	0	NA	NA

## Sheet: Case
ind	previous.time	previous.cens	recurrence1.time	recurrence1.cens	recurrence2.time	recurrence2.cens
1	-225	0	365	0	NA	NA
2	-306	0	365	0	NA	NA
3	-239	0	365	0	NA	NA
4	-217	0	48	1	142	1
5	-310	0	365	0	NA	NA
6	-294	0	365	0	NA	NA
8	-223	0	365	0	NA	NA
9	-245	0	365	0	NA	NA
10	-212	0	33	1	98	1
11	-250	0	365	0	NA	NA
12	-252	0	237	1	NA	NA
13	-271	0	365	0	NA	NA
17	-348	0	365	0	NA	NA
18	-328	0	135	1	NA	NA
19	-251	0	71	1	29	1
22	-209	1	365	0	NA	NA
23	-229	0	57	1	NA	NA
25	-228	0	365	0	NA	NA
26	-232	0	365	0	NA	NA
27	-248	0	255	1	NA	NA
28	-276	0	365	0	NA	NA
29	-291	0	365	0	NA	NA
30	-319	0	365	0	NA	NA
31	-323	0	365	0	NA	NA
32	-342	0	365	0	NA	NA
38	-255	0	365	0	NA	NA
39	-312	0	365	0	NA	NA
40	-343	0	99	1	NA	NA
41	-353	0	33	1	216	1
43	-365	0	298	0	NA	NA
45	-365	0	365	0	NA	NA
46	-365	0	187	1	NA	NA
47	-365	0	365	0	NA	NA
48	-365	0	365	0	NA	NA
49	-365	0	365	0	NA	NA
50	-365	0	175	1	NA	NA
51	-365	0	70	1	NA	NA
54	-201	1	365	0	NA	NA
55	-343	1	50	1	365	0
56	-365	0	365	0	NA	NA
57	-365	0	365	0	NA	NA
58	-365	0	53	1	156	1
59	-365	0	365	0	NA	NA
60	-229	1	313	1	NA	NA
61	-365	0	86	1	NA	NA
62	-187	1	365	0	NA	NA
65	-365	0	365	0	NA	NA
66	-365	0	34	1	365	0
67	-365	0	365	0	NA	NA
68	-365	0	365	0	NA	NA
69	-344	1	87	1	NA	NA
70	-365	0	98	1	NA	NA
71	-365	0	43	1	176	1
72	-203	1	365	0	NA	NA
73	-365	0	365	0	NA	NA
74	-365	0	365	0	NA	NA
75	-365	0	356	1	NA	NA
76	-365	0	53	1	365	0
77	-365	0	48	1	365	0
78	-365	0	176	1	NA	NA
79	-277	1	362	0	NA	NA
80	-365	0	35	1	NA	NA
84	-365	0	365	0	NA	NA
85	-365	0	101	1	365	0
86	-365	0	365	0	NA	NA
87	-365	0	49	1	208	1
90	-365	0	365	0	NA	NA
91	-365	0	280	1	NA	NA
92	-365	0	333	0	NA	NA
94	-365	0	365	0	NA	NA
95	-365	0	39	1	NA	NA
96	-365	0	365	0	NA	NA
97	-365	0	365	0	NA	NA
98	-365	0	365	0	NA	NA
99	-365	0	365	0	NA	NA
100	-365	0	365	0	NA	NA
101	-365	0	34	1	NA	NA
102	-365	0	48	1	365	0
103	-357	1	340	0	NA	NA
104	-365	0	36	1	40	1
105	-365	0	185	1	NA	NA
106	-365	0	299	0	NA	NA
108	-199	1	327	0	NA	NA
109	-365	0	365	0	NA	NA
111	-365	0	365	0	NA	NA
113	-365	0	114	1	NA	NA
114	-255	1	223	0	NA	NA
115	-365	0	146	0	NA	NA
116	-264	0	92	1	NA	NA
117	-365	0	46	1	NA	NA
118	-309	1	202	1	NA	NA
119	-365	0	50	1	56	0
120	-365	0	96	0	NA	NA
121	-365	0	48	0	NA	NA
122	-365	0	37	1	141	1
123	-365	0	225	0	NA	NA
124	-365	0	142	1	38	1
125	-365	0	67	0	NA	NA
126	-365	0	57	0	NA	NA
129	-365	0	86	1	NA	NA
130	-365	0	37	1	40	0
131	-259	1	225	0	NA	NA
132	-213	1	53	1	62	1
133	-365	0	34	1	118	0
134	-365	0	91	0	NA	NA
137	-365	0	183	0	NA	NA
138	-365	0	154	0	NA	NA
140	-365	0	34	1	138	0
141	-365	0	84	0	NA	NA
142	-363	1	48	0	NA	NA
143	-365	0	36	1	NA	NA
145	-365	0	155	0	NA	NA
147	-365	0	182	0	NA	NA
148	-365	0	130	0	NA	NA
149	-247	1	76	0	NA	NA
150	-365	0	97	0	NA	NA
151	-365	0	91	0	NA	NA
152	-365	0	49	0	NA	NA
153	-248	1	94	1	110	0
155	-365	0	63	1	NA	NA
156	-365	0	64	1	NA	NA
157	-365	0	230	0	NA	NA
158	-365	0	172	0	NA	NA
161	-365	0	146	0	NA	NA
164	-365	0	123	0	NA	NA
165	-365	0	106	0	NA	NA
166	-365	0	90	0	NA	NA
167	-365	0	49	1	219	0
168	-365	0	263	0	NA	NA
169	-365	0	206	0	NA	NA
170	-365	0	201	0	NA	NA
171	-365	0	31	1	NA	NA
172	-365	0	130	0	NA	NA
173	-365	0	123	0	NA	NA
174	-365	0	77	0	NA	NA
175	-365	0	58	0	NA	NA
177	-331	1	48	1	42	0
178	-365	0	190	0	NA	NA
179	-365	0	169	0	NA	NA
180	-216	1	47	0	NA	NA
182	-365	0	92	0	NA	NA
183	-200	0	72	1	NA	NA
184	-340	0	307	1	NA	NA
185	-359	0	38	1	NA	NA
186	-362	0	365	0	NA	NA
187	-205	0	36	1	NA	NA
188	-365	0	63	1	NA	NA
189	-365	0	365	0	NA	NA
190	-282	1	44	1	NA	NA
191	-365	0	55	1	NA	NA
192	-365	0	365	0	NA	NA
193	-365	0	365	0	NA	NA
194	-365	0	365	0	NA	NA
195	-214	1	78	0	NA	NA
196	-365	0	65	0	NA	NA
197	-365	0	61	0	NA	NA
198	-365	0	49	0	NA	NA
200	-365	0	60	0	NA	NA
